# Supplementary material for: Laser speckle rheological microscopy reveals wideband viscoelastic spectra of biological tissues
Source: Sci Adv. 2024 May 8;10(19):eadl1586. doi: 10.1126/sciadv.adl1586 (PMC11078189; doi:10.1126/sciadv.adl1586)
Supplement: Supplementary file 2 — Movies S1 and S2 [file sciadv.adl1586_movies_s1_and_s2.zip]

Archive with 2 entries (2 files):
- adl1586_Supplementary Movie_mov1_seq1_v1.mp4
- adl1586_Supplementary Movie_mov2_seq2_v1.mp4
